# Supplementary material for: Post-Operative Monitoring of Intestinal Tissue Oxygenation Using an Implantable Microfabricated Oxygen Sensor
Source: Micromachines (Basel). 2021 Jul 10;12(7):810. doi: 10.3390/mi12070810 (PMC8303214; doi:10.3390/mi12070810)
Supplement: Supplementary file 1 [file micromachines-12-00810-s001.zip]

Archive with 1 entries (1 files):
- micromachines-1293901-supplementary.pdf
